# Supplementary material for: ODEP-Based Robotic System for Micromanipulation and In-Flow Analysis of Primary Cells
Source: Cyborg Bionic Syst. 2025 Mar 6;6:0234. doi: 10.34133/cbsystems.0234 (PMC12087799; doi:10.34133/cbsystems.0234)
Supplement: Supplementary 1 — Supplementary Text Fig. S1 Tables S1 to S3 Movies S1 to S3 [file cbsystems.0234.f1.zip]

Archive with 4 entries (4 files):
- ODEP_2.1_supplementary_v5.docx
- Supplementary Video 01.mp4
- Supplementary Video 02.avi
- Supplementary Video 03.avi
